# Supplementary material for: Effects of Once-Weekly Semaglutide on Cardiovascular Risk Factors and Metabolic Dysfunction-Associated Steatotic Liver Disease in Japanese Patients with Type 2 Diabetes: A Retrospective Longitudinal Study Based on Real-World Data
Source: Biomedicines. 2024 May 2;12(5):1001. doi: 10.3390/biomedicines12051001 (PMC11118092; doi:10.3390/biomedicines12051001)
Supplement: Supplementary file 1 [file biomedicines-12-01001-s001.zip]

Archive with 1 entries (1 files):
- biomedicines-2934221-supplementary.pdf
